# Supplementary material for: tna: An R Package for Transition Network Analysis
Source: Appl Psychol Meas. 2025 Jun 5;49(6):326–8. doi: 10.1177/01466216251348840 (PMC12141252; doi:10.1177/01466216251348840)
Supplement: Supplemental Material - tna: An R Package for Transition Network Analysis [file sj-zip-1-apm-10.1177_01466216251348840.zip]

Archive with 1 entries (1 files):
- tna_0.4.0.tar.gz
